# Supplementary material for: Influence of biosilica treatments and storage receptacles on the quality of maize (Zea mays L.) and common bean (Phaseolus vulgaris L.) seeds during long-term storage
Source: PLoS One. 2026 Mar 11;21(3):e0344033. doi: 10.1371/journal.pone.0344033 (PMC12978491; doi:10.1371/journal.pone.0344033)
Supplement: S1 File — (XLSX) [file pone.0344033.s001.xlsx]

## Sheet: Weight loss Glassware
August 2023 inspection
Categories	weight of undamaged grains (Wu)	nuCMS 8501er of undamaged grains (Nu)	Wu*Nd	weight of damaged grains (Wd)	nuCMS 8501er of damaged grains (Nd)	Wd*Nu	(Wu*Nd-Wd*Nu)	Wu*(Nd+Nu)	Weight loss (%)	damaged grains (%)	IP %
CMS 8704 - Control	49.54	159	99.08	0.48	2	76.32	22.76	7975.94	0.285358	1.24224
CMS 8704 - Control	49.51	159	99.02	0.48	2	76.32	22.7	7971.11	0.284778	1.24224
CMS 8704 - Control	50.1	158	100.2	0.48	2	75.84	24.36	8016	0.303892	1.25
CMS 8704 - 1	49.5	162	99	0.54	2	87.48	11.52	8118	0.141907	1.21951	49.5385
CMS 8704 - 2	49.94	165	49.94	0.18	1	29.7	20.24	8290.04	0.244148	0.60241	32.6572
CMS 8704 - 3	49.88	163	49.88	0.26	1	42.38	7.5	8180.32	0.0916835	0.609756	32.7869
CMS 8501 - Control	49	130	196	1.35	4	175.5	20.5	6566	0.312214	2.98507
CMS 8501 - Control	48.74	130	194.96	1.35	4	175.5	19.46	6531.16	0.297956	2.98507
CMS 8501 - Control	48.74	130	194.96	1.35	4	175.5	19.46	6531.16	0.297956	2.98507
CMS 8501 - 1	49.94	133	49.94	0.26	1	34.58	15.36	6691.96	0.229529	0.746269	20
CMS 8501 - 2	49.6	129	99.2	0.56	2	72.24	26.96	6497.6	0.414922	1.52672	33.8384
CMS 8501 - 3	49.77	140	99.54	0.4	2	56	43.54	7067.34	0.616073	1.40845	32.0574
FEB-190 - Control	50	260	0	0	0	0	0	13000	0	0
FEB-190 - Control	50	260	0	0	0	0	0	13000	0	0
FEB-190 - Control	50	260	0	0	0	0	0	13000	0	0
FEB-190 - 1	50	261	0	0	0	0	0	13050	0	0	#DIV/0!
FEB-190 - 2	50.2	265	0	0	0	0	0	13303	0	0	#DIV/0!
FEB-190 - 3	51	268	0	0	0	0	0	13668	0	0	#DIV/0!
NUV6 - Control	46.18	237	46.18	0.16	1	37.92	8.26	10990.8	0.0751535	0.420168
NUV6 - Control	43.67	231	349.36	1.18	8	272.58	76.78	10437.1	0.735643	3.34728
NUV6 - Control	46.18	237	46.18	0.16	1	37.92	8.26	10990.8	0.0751535	0.420168
NUV6 - 1	47.88	239	47.88	0.2	1	47.8	0.08	11491.2	0.000696185	0.416667	49.7908
NUV6 - 2	46.23	237	46.23	0.16	1	37.92	8.31	11002.7	0.0755266	0.420168	11.1526
NUV6 - 3	47.84	256	0	0	0	0	0	12247	0	0	0
September 2023 inspection
Categories	weight of undamaged grains (Wu)	nuCMS 8501er of undamaged grains (Nu)	Wu*Nd	weight of damaged grains (Wd)	nuCMS 8501er of damaged grains (Nd)	Wd*Nu	(Wu*Nd-Wd*Nu)	Wu*(Nd+Nu)	Weight loss (%)	damaged grains (%)	IP %
CMS 8704 - Control	30.25	97	816.75	7.78	27	754.66	62.09	3751	1.65529	21.7742
CMS 8704 - Control	29.64	97	800.28	7.78	27	754.66	45.62	3675.36	1.24124	21.7742
CMS 8704 - Control	29.64	97	800.28	7.78	27	754.66	45.62	3675.36	1.24124	21.7742
CMS 8704 - 1	40.72	134	1140.16	8.19	28	1097.46	42.7	6596.64	0.647299	17.284	44.2518
CMS 8704 - 2	44.04	145	880.8	5.55	20	804.75	76.05	7266.6	1.04657	12.1212	35.7606
CMS 8704 - 3	42.13	140	1011.12	7.07	24	989.8	21.32	6909.32	0.308569	14.6341	40.1945
CMS 8501 - Control	42.28	113	718.76	6	17	678	40.76	5496.4	0.741576	13.0769
CMS 8501 - Control	42.13	113	716.21	6	17	678	38.21	5476.9	0.697657	13.0769
CMS 8501 - Control	42.13	113	716.21	6	17	678	38.21	5476.9	0.697657	13.0769
CMS 8501 - 1	43.1	115	775.8	6.21	18	714.15	61.65	5732.3	1.07548	13.5338	50.8585
CMS 8501 - 2	44.32	116	576.16	4.86	13	563.76	12.4	5717.28	0.216886	10.0775	43.523
CMS 8501 - 3	43.35	123	736.95	5.82	17	715.86	21.09	6069	0.347504	12.1429	48.1481
FEB-190 - Control	49.4	254	148.2	0.55	3	139.7	8.5	12695.8	0.0669513	1.16732
FEB-190 - Control	48.85	254	146.55	0.55	3	139.7	6.85	12554.5	0.0545623	1.16732
FEB-190 - Control	48.85	254	146.55	0.55	3	139.7	6.85	12554.5	0.0545623	1.16732
FEB-190 - 1	49.29	256	49.29	0.16	1	40.96	8.33	12667.5	0.0657587	0.389105	25
FEB-190 - 2	47.82	254	191.28	0.6	4	152.4	38.88	12337.6	0.315135	1.55039	57.0477
FEB-190 - 3	48.56	259	242.8	0.81	5	209.79	33.01	12819.8	0.257492	1.89394	61.8681
NUV6 - Control	48.81	261	488.1	1.42	10	370.62	117.48	13227.5	0.888149	3.69004
NUV6 - Control	49.33	283	394.64	1.25	8	353.75	40.89	14355	0.284848	2.74914
NUV6 - Control	49.34	281	345.38	1.18	7	331.58	13.8	14209.9	0.0971153	2.43056
NUV6 - 1	49.96	287	199.84	0.53	4	152.11	47.73	14538.4	0.328304	1.37457	27.1407
NUV6 - 2	50.01	290	200.04	0.53	4	153.7	46.34	14702.9	0.315175	1.36054	33.1058
NUV6 - 3	49.96	287	199.84	0.53	4	152.11	47.73	14538.4	0.328304	1.37457	36.1242
October 2023 inspection
Categories	weight of undamaged grains (Wu)	nuCMS 8501er of undamaged grains (Nu)	Wu*Nd	weight of damaged grains (Wd)	nuCMS 8501er of damaged grains (Nd)	Wd*Nu	(Wu*Nd-Wd*Nu)	Wu*(Nd+Nu)	Weight loss (%)	damaged grains (%)	IP %
CMS 8704 - Control	39	124	1365	10.6	35	1314.4	50.6	6201	0.815997	22.0126
CMS 8704 - Control	38.35	124	1342.25	10.6	35	1314.4	27.85	6097.65	0.456733	22.0126
CMS 8704 - Control	38.35	124	1342.25	10.6	35	1314.4	27.85	6097.65	0.456733	22.0126
CMS 8704 - 1	33.01	114	792.24	6.84	24	779.76	12.48	4555.38	0.273962	17.3913	44.136
CMS 8704 - 2	36.22	120	905.5	7.11	25	853.2	52.3	5251.9	0.99583	17.2414	43.9227
CMS 8704 - 3	35.02	115	875.5	6.76	25	777.4	98.1	4902.8	2.0009	17.8571	44.7887
CMS 8501 - Control	9.99	31	209.79	6.74	21	208.94	0.85	519.48	0.163625	40.3846
CMS 8501 - Control	10.24	31	215.04	6.74	21	208.94	6.1	532.48	1.14558	40.3846
CMS 8501 - Control	10.24	31	215.04	6.74	21	208.94	6.1	532.48	1.14558	40.3846
CMS 8501 - 1	10.95	33	273.75	8.08	25	266.64	7.11	635.1	1.11951	43.1034	51.6283
CMS 8501 - 2	18.97	60	322.49	5.16	17	309.6	12.89	1460.69	0.88246	22.0779	35.3459
CMS 8501 - 3	8.21	27	180.62	6.68	22	180.36	0.26	402.29	0.06463	44.898	52.6461
FEB-190 - Control	49.83	254	298.98	1.1	6	279.4	19.58	12955.8	0.151129	2.30769
FEB-190 - Control	49.49	254	296.94	1.1	6	279.4	17.54	12867.4	0.136313	2.30769
FEB-190 - Control	49.49	254	296.94	1.1	6	279.4	17.54	12867.4	0.136313	2.30769
FEB-190 - 1	49.46	257	197.84	0.62	4	159.34	38.5	12909.1	0.29824	1.53257	39.9079
FEB-190 - 2	49.08	257	441.72	1.54	9	395.78	45.94	13055.3	0.351888	3.38346	59.4512
FEB-190 - 3	49.72	263	298.32	0.97	6	255.11	43.21	13374.7	0.323073	2.23048	49.1493
NUV6 - Control	49.01	251	441.09	1.33	9	333.83	107.26	12742.6	0.841743	3.46154
NUV6 - Control	48.81	251	439.29	1.33	9	333.83	105.46	12690.6	0.831009	3.46154
NUV6 - Control	48.81	251	439.29	1.33	9	333.83	105.46	12690.6	0.831009	3.46154
NUV6 - 1	48.19	257	192.76	0.7	4	179.9	12.86	12577.6	0.102245	1.53257	30.6875
NUV6 - 2	48.34	258	338.38	0.84	7	216.72	121.66	12810.1	0.949719	2.64151	43.2818
NUV6 - 3	48.49	261	339.43	0.96	7	250.56	88.87	12995.3	0.683862	2.61194	43.0057
November 2023 inspection												FEB-190 = 69 %
Categories	weight of undamaged grains (Wu)	nuCMS 8501er of undamaged grains (Nu)	Wu*Nd	weight of damaged grains (Wd)	nuCMS 8501er of damaged grains (Nd)	Wd*Nu	(Wu*Nd-Wd*Nu)	Wu*(Nd+Nu)	Weight loss (%)	damaged grains (%)	IP %
CMS 8704 - Control	20.26	66	628.06	8.93	31	589.38	38.68	1965.22	1.96823	31.9588
CMS 8704 - Control	20.16	66	624.96	8.93	31	589.38	35.58	1955.52	1.81946	31.9588
CMS 8704 - Control	20.1	66	623.1	8.93	31	589.38	33.72	1949.7	1.7295	31.9588
CMS 8704 - 1	22.89	77	778.26	10.11	34	778.47	0.21	2540.79	0.00826515	30.6306	48.939
CMS 8704 - 2	30.18	100	603.6	5.68	20	568	35.6	3621.6	0.982991	16.6667	34.2756
CMS 8704 - 3	25.88	85	776.4	8.11	30	689.35	87.05	2976.2	2.92487	26.087	44.9421
CMS 8501 - Control	18.34	50	696.92	13.46	38	673	23.92	1613.92	1.48211	43.1818
CMS 8501 - Control	18.3	50	695.4	13.46	38	673	22.4	1610.4	1.39096	43.1818
CMS 8501 - Control	18.34	50	696.92	13.46	38	673	23.92	1613.92	1.48211	43.1818
CMS 8501 - 1	20.07	53	722.52	11.4	36	604.2	118.32	1786.23	6.62401	40.4494	48.3664
CMS 8501 - 2	22.39	65	738.87	10.68	33	694.2	44.67	2194.22	2.0358	33.6735	43.8141
CMS 8501 - 3	15.98	45	671.16	13.35	42	600.75	70.41	1390.26	5.06452	48.2759	52.7849
FEB-190 - Control	50.1	220	2154.3	9.03	43	1986.6	167.7	13176.3	1.27274	16.3498
FEB-190 - Control	40.9	220	2004.1	9.03	49	1986.6	17.5	11002.1	0.159061	18.2156
FEB-190 - Control	40.9	220	2004.1	9.03	49	1986.6	17.5	11002.1	0.159061	18.2156
FEB-190 - 1	32.83	177	558.11	2.68	17	474.36	83.75	6369.02	1.31496	8.76289	34.8942
FEB-190 - 2	33.23	177	564.91	2.68	17	474.36	90.55	6446.62	1.40461	8.76289	32.481
FEB-190 - 3	32.83	177	558.11	2.68	17	474.36	83.75	6369.02	1.31496	8.76289	32.481
NUV6 - Control	46.38	238	602.94	2.2	13	523.6	79.34	11641.4	0.681534	5.17928
NUV6 - Control	46.4	238	603.2	2.2	13	523.6	79.6	11646.4	0.683473	5.17928
NUV6 - Control	46.38	238	602.94	2.2	13	523.6	79.34	11641.4	0.681534	5.17928
NUV6 - 1	48.07	236	48.07	0.2	1	47.2	0.87	11392.6	0.00763654	0.421941	7.53301
NUV6 - 2	45.19	239	858.61	2.81	19	671.59	187.02	11659	1.60408	7.36434	58.7098
NUV6 - 3	47.84	256	239.2	0.58	5	148.48	90.72	12486.2	0.72656	1.91571	27.0009
December 2023 inspection
Categories	weight of undamaged grains (Wu)	nuCMS 8501er of undamaged grains (Nu)	Wu*Nd	weight of damaged grains (Wd)	nuCMS 8501er of damaged grains (Nd)	Wd*Nu	(Wu*Nd-Wd*Nu)	Wu*(Nd+Nu)	Weight loss (%)	damaged grains (%)	IP %
CMS 8704 - Control	14.03	51	617.32	11.7	44	596.7	20.62	1332.85	1.54706	46.3158
CMS 8704 - Control	15.93	69	764.64	10.87	48	750.03	14.61	1863.81	0.783878	41.0256
CMS 8704 - Control	16.62	56	797.76	7.95	48	445.2	352.56	1728.48	20.3971	46.1538
CMS 8704 - 1	12.8	48	345.6	5.81	27	278.88	66.72	960	6.95	36	43.734
CMS 8704 - 2	13.1	49	353.7	5.81	27	284.69	69.01	995.6	6.9315	35.5263	46.4081
CMS 8704 - 3	13.1	48	353.7	5.81	27	278.88	74.82	982.5	7.61527	36	43.8202
CMS 8501 - Control	18.34	50	696.92	13.46	38	673	23.92	1613.92	1.48211	43.1818
CMS 8501 - Control	18.3	50	695.4	13.46	38	673	22.4	1610.4	1.39096	43.1818
CMS 8501 - Control	18.34	50	696.92	13.46	38	673	23.92	1613.92	1.48211	43.1818
CMS 8501 - 1	20.07	53	722.52	11.4	36	604.2	118.32	1786.23	6.62401	40.4494	48.3664
CMS 8501 - 2	22.39	65	738.87	10.68	33	694.2	44.67	2194.22	2.0358	33.6735	43.8141
CMS 8501 - 3	15.98	45	671.16	13.35	42	600.75	70.41	1390.26	5.06452	48.2759	52.7849
FEB-190 - Control	50.1	220	2705.4	9.03	54	1986.6	718.8	13727.4	5.23624	19.708
FEB-190 - Control	40.9	220	2208.6	9.03	54	1986.6	222	11206.6	1.98098	19.708
FEB-190 - Control	40.9	220	2208.6	9.03	54	1986.6	222	11206.6	1.98098	19.708
FEB-190 - 1	30.61	255	1255.01	0.15	41	38.25	1216.76	9060.56	13.4292	13.8514	41.2742
FEB-190 - 2	43.11	229	1163.97	5.03	27	1151.87	12.1	11036.2	0.10964	10.5469	34.8601
FEB-190 - 3	46.31	247	1342.99	5.43	29	1341.21	1.78	12781.6	0.0139263	10.5072	34.7746
NUV6 - Control	16.2	84	793.8	4.72	49	396.48	397.32	2154.6	18.4405	36.8421
NUV6 - Control	15.96	84	782.04	4.72	49	396.48	385.56	2122.68	18.1638	36.8421
NUV6 - Control	15.96	84	782.04	4.72	49	396.48	385.56	2122.68	18.1638	36.8421
NUV6 - 1	41.97	229.57	251.82	0.87	6	199.726	52.0941	9886.87	0.526902	2.54701	6.46629
NUV6 - 2	30.91	167.9	432.74	1.98	14	332.442	100.298	5622.53	1.78386	7.69654	17.2806
NUV6 - 3	38.37	215.7	805.77	3.03	21	653.571	152.199	9082.18	1.6758	8.87199	19.4076
January 2024 inspection
Categories	weight of undamaged grains (Wu)	nuCMS 8501er of undamaged grains (Nu)	Wu*Nd	weight of damaged grains (Wd)	nuCMS 8501er of damaged grains (Nd)	Wd*Nu	(Wu*Nd-Wd*Nu)	Wu*(Nd+Nu)	Weight loss (%)	damaged grains (%)	IP %
CMS 8704 - Control	0	0	0	10.96	40	0	0	0	#DIV/0!	100
CMS 8704 - Control	0	0	0	10.96	40	0	0	0	#DIV/0!	100
CMS 8704 - Control	0	0	0	10.96	40	0	0	0	#DIV/0!	100
CMS 8704 - 1	0	0	0	7.36	28	0	0	0	#DIV/0!	100	50
CMS 8704 - 2	0	0	0	13.11	45	0	0	0	#DIV/0!	100	50
CMS 8704 - 3	0	0	0	15.42	52	0	0	0	#DIV/0!	100	50
CMS 8501 - Control	0	0	0	9.25	25	0	0	0	#DIV/0!	100
CMS 8501 - Control	0	0	0	9.25	25	0	0	0	#DIV/0!	100
CMS 8501 - Control	0	0	0	9.25	25	0	0	0	#DIV/0!	100
CMS 8501 - 1	0	0	0	9.28	29	0	0	0	#DIV/0!	100	50
CMS 8501 - 2	0	0	0	16.38	51	0	0	0	#DIV/0!	100	50
CMS 8501 - 3	0	0	0	7.04	22	0	0	0	#DIV/0!	100	50
FEB-190 - Control	46.14	247	4890.84	1.79	106	442.13	4448.71	16287.4	27.3138	30.0283
FEB-190 - Control	22.64	16	362.24	13.08	16	209.28	152.96	724.48	21.1131	50
FEB-190 - Control	22.37	140	1834.34	11.64	82	1629.6	204.74	4966.14	4.12272	36.9369
FEB-190 - 1	47.61	255	2428.11	0.15	51	38.25	2389.86	14568.7	16.4041	16.6667	35.6926
FEB-190 - 2	43.11	229	1163.97	5.03	27	1151.87	12.1	11036.2	0.10964	10.5469	17.4194
FEB-190 - 3	46.31	247	1342.99	5.43	29	1341.21	1.78	12781.6	0.0139263	10.5072	22.1465
NUV6 - Control	27.15	140	2633.55	10.84	97	1517.6	1115.95	6434.55	17.3431	40.9283
NUV6 - Control	26.64	140	2584.08	10.84	97	1517.6	1066.48	6313.68	16.8916	40.9283
NUV6 - Control	26.64	140	2584.08	10.84	97	1517.6	1066.48	6313.68	16.8916	40.9283
NUV6 - 1	43.51	238	739.67	2.23	17	530.74	208.93	11095	1.88309	6.66667	14.0071
NUV6 - 2	34.61	188	1488.23	5.9	43	1109.2	379.03	7994.91	4.74089	18.6147	31.2627
NUV6 - 3	42.87	241	643.05	2.32	15	559.12	83.93	10974.7	0.764758	5.85938	12.5233

## Sheet: Weight loss Plastique
August 2023 inspection
Categories	weight of undamaged grains (Wu)	number of undamaged grains (Nu)	Wu*Nd	weight of damaged grains (Wd)	number of damaged grains (Nd)	Wd*Nu	(Wu*Nd-Wd*Nu)	Wu*(Nd+Nu)	Weight loss (%)	damaged grains (%)	IP %
CMS 8704 - Control	196.03	643	3920.6	4.91	20	3157.13	763.47	129968	0.58743	3.01659
CMS 8704 - Control	195.53	643	3910.6	4.91	20	3157.13	753.47	129636	0.581218	3.01659
CMS 8704 - Control	195.53	643	3910.6	4.91	20	3157.13	753.47	129636	0.581218	3.01659
CMS 8704 - 1	194.4	654	2721.6	4.63	14	3028.02	306.42	129859	0.235963	2.09581	40.9946
CMS 8704 - 2	196.2	663	2746.8	3.69	14	2446.47	300.33	132827	0.226105	2.06795	40.6713
CMS 8704 - 3	196.2	663	2746.8	3.69	14	2446.47	300.33	132827	0.226105	2.06795	40.6713
CMS 8501 - Control	186.23	700	2793.45	3.7	15	2590	203.45	133154	0.152792	2.0979
CMS 8501 - Control	185.965	700	2789.47	3.7	15	2590	199.475	132965	0.150021	2.0979
CMS 8501 - Control	185.965	700	2789.47	3.7	15	2590	199.475	132965	0.150021	2.0979
CMS 8501 - 1	183.64	735	550.92	0.469	3	344.715	206.205	135526	0.152151	0.406504	16.2316
CMS 8501 - 2	182.004	735	546.012	0.496	3	364.56	181.452	134319	0.13509	0.406504	16.2316
CMS 8501 - 3	182.004	735	546.012	0.496	3	364.56	181.452	134319	0.13509	0.406504	16.2316
FEB-190 - Control	197.37	1032	986.85	0.931	5	960.792	26.058	204673	0.0127315	0.48216
FEB-190 - Control	198.04	1032	990.2	0.931	5	960.792	29.408	205367	0.0143197	0.48216
FEB-190 - Control	197.37	1032	986.85	0.931	5	960.792	26.058	204673	0.0127315	0.48216
FEB-190 - 1	200	1024	0	0	0	0	0	204800	0	0	0
FEB-190 - 2	199.2	1024	0	0	0	0	0	203981	0	0	0
FEB-190 - 3	199.2	1024	0	0	0	0	0	203981	0	0	0
NUV6 - Control	198	1038	2574	2.32	13	2408.16	165.84	208098	0.0796932	1.23692
NUV6 - Control	197.74	1038	2570.62	2.32	13	2408.16	162.46	207825	0.0781716	1.23692
NUV6 - Control	199.03	1038	2587.39	2.32	13	2408.16	179.23	209181	0.085682	1.23692
NUV6 - 1	198.31	1047	1784.79	1.57	9	1643.79	141	209415	0.0673303	0.852273	40.7944
NUV6 - 2	197.31	1047	1775.79	1.57	9	1643.79	132	208359	0.0633521	0.852273	40.7944
NUV6 - 3	198.31	1047	1784.79	1.57	9	1643.79	141	209415	0.0673303	0.852273	40.7944
September 2023 inspection
Categories	weight of undamaged grains (Wu)	number of undamaged grains (Nu)	Wu*Nd	weight of damaged grains (Wd)	number of damaged grains (Nd)	Wd*Nu	(Wu*Nd-Wd*Nu)	Wu*(Nd+Nu)	Weight loss (%)	damaged grains (%)	IP %
CMS 8704 - Control	174.1	554	15494.9	25.65	89	14210.1	1284.8	111946	1.14769	13.8414
CMS 8704 - Control	173.84	554	15471.8	25.65	89	14210.1	1261.66	111779	1.12871	13.8414
CMS 8704 - Control	174.09	554	15494	25.65	89	14210.1	1283.91	111940	1.14696	13.8414
CMS 8704 - 1	165.45	539	19026.8	31.85	115	17167.2	1859.6	108204	1.7186	17.5841	55.9549
CMS 8704 - 2	167.37	554	18243.3	29.91	109	16570.1	1673.19	110966	1.50784	16.4404	54.2914
CMS 8704 - 3	167.37	554	18243.3	29.91	109	16570.1	1673.19	110966	1.50784	16.4404	54.2914
CMS 8501 - Control	194.65	752	4282.3	5.42	22	4075.84	206.46	150659	0.137038	2.84238
CMS 8501 - Control	195.1	754	4097.1	4.94	21	3724.76	372.34	151202	0.246253	2.70968
CMS 8501 - Control	195.1	754	4097.1	4.94	21	3724.76	372.34	151202	0.246253	2.70968
CMS 8501 - 1	185.83	704	2044.13	2.6	11	1830.4	213.73	132868	0.160858	1.53846	35.118
CMS 8501 - 2	190.71	723	2288.52	2.68	12	1937.64	350.88	140172	0.250321	1.63265	37.5985
CMS 8501 - 3	190.71	723	2288.52	2.68	12	1937.64	350.88	140172	0.250321	1.63265	37.5985
FEB-190 - Control	198	1037	2178	2.05	11	2125.85	52.15	207504	0.025132	1.04962
FEB-190 - Control	198.3	1037	2181.3	2.05	11	2125.85	55.45	207818	0.0266819	1.04962
FEB-190 - Control	198.33	1037	2181.63	2.05	11	2125.85	55.78	207850	0.0268367	1.04962
FEB-190 - 1	199.2	1024	996	0.93	5	952.32	43.68	204977	0.0213097	0.485909	31.6444
FEB-190 - 2	201	1024	1005	0.93	5	952.32	52.68	206829	0.0254703	0.485909	31.6444
FEB-190 - 3	199.2	1024	996	0.93	5	952.32	43.68	204977	0.0213097	0.485909	31.6444
NUV6 - Control	165.02	833	4455.54	1.025	27	853.825	3601.72	141917	2.5379	3.13953
NUV6 - Control	164.75	833	4448.25	1.025	27	853.825	3594.43	141685	2.53691	3.13953
NUV6 - Control	164.75	833	4448.25	1.025	27	853.825	3594.43	141685	2.53691	3.13953
NUV6 - 1	169.54	863	4577.58	0.17	27	146.71	4430.87	150891	2.93648	3.03371	49.1429
NUV6 - 2	170.32	863	4768.96	0.17	28	146.71	4622.25	151755	3.04586	3.14254	50.0239
NUV6 - 3	169.54	863	4577.58	0.17	27	146.71	4430.87	150891	2.93648	3.03371	49.1429
October 2023 inspection
Categories	weight of undamaged grains (Wu)	number of undamaged grains (Nu)	Wu*Nd	weight of damaged grains (Wd)	number of damaged grains (Nd)	Wd*Nu	(Wu*Nd-Wd*Nu)	Wu*(Nd+Nu)	Weight loss (%)	damaged grains (%)	IP %
CMS 8704 - Control	165.45	539	19026.8	31.85	115	17167.2	1859.6	108204	1.7186	17.5841
CMS 8704 - Control	167.37	554	18243.3	29.91	109	16570.1	1673.19	110966	1.50784	16.4404
CMS 8704 - Control	167.37	554	18243.3	29.91	109	16570.1	1673.19	110966	1.50784	16.4404
CMS 8704 - 1	140.014	456	11621.2	22.98	83	10478.9	1142.28	75467.5	1.51361	15.3989	46.6874
CMS 8704 - 2	141.69	469	12043.6	23.32	85	10937.1	1106.57	78496.3	1.40971	15.343	48.2735
CMS 8704 - 3	141.69	469	12043.6	23.32	85	10937.1	1106.57	78496.3	1.40971	15.343	48.2735
CMS 8501 - Control	188.43	137	3580.17	4.37	19	598.69	2981.48	29395.1	10.1428	12.1795
CMS 8501 - Control	182.5	137	3102.5	4.22	17	578.14	2524.36	28105	8.98189	11.039
CMS 8501 - Control	182.5	137	3102.5	4.22	17	578.14	2524.36	28105	8.98189	11.039
CMS 8501 - 1	191	715	3056	3.95	16	2824.25	231.75	139621	0.165985	2.18878	15.2334
CMS 8501 - 2	190.89	715	3054.24	3.95	16	2824.25	229.99	139541	0.164819	2.18878	16.5469
CMS 8501 - 3	190.89	715	3054.24	3.95	16	2824.25	229.99	139541	0.164819	2.18878	16.5469
FEB-190 - Control	199.5	1048	1795.5	1.25	9	1310	485.5	210872	0.230235	0.851466
FEB-190 - Control	199.5	1048	1795.5	1.25	9	1310	485.5	210872	0.230235	0.851466
FEB-190 - Control	199.5	1048	1795.5	1.25	9	1310	485.5	210872	0.230235	0.851466
FEB-190 - 1	200	1029	2600	2.19	13	2253.51	346.49	208400	0.166262	1.2476	59.436
FEB-190 - 2	198.59	1029	2581.67	2.19	13	2253.51	328.16	206931	0.158584	1.2476	59.436
FEB-190 - 3	198.59	1029	2581.67	2.19	13	2253.51	328.16	206931	0.158584	1.2476	59.436
NUV6 - Control	167.23	840	9699.34	6.38	58	5359.2	4340.14	150173	2.8901	6.4588
NUV6 - Control	166.595	840	9162.73	6.38	55	5359.2	3803.53	149103	2.55095	6.14525
NUV6 - Control	166.595	840	9162.73	6.38	55	5359.2	3803.53	149103	2.55095	6.14525
NUV6 - 1	169.781	864	9507.74	5.028	56	4344.19	5163.54	156199	3.30576	6.08696	48.5181
NUV6 - 2	169.781	864	9507.74	5.028	56	4344.19	5163.54	156199	3.30576	6.08696	49.7617
NUV6 - 3	164.01	864	8200.5	5.028	50	4344.19	3856.31	149905	2.5725	5.47046	47.0953
November 2023 inspection												FEB-190 = 69 %
Categories	weight of undamaged grains (Wu)	number of undamaged grains (Nu)	Wu*Nd	weight of damaged grains (Wd)	number of damaged grains (Nd)	Wd*Nu	(Wu*Nd-Wd*Nu)	Wu*(Nd+Nu)	Weight loss (%)	damaged grains (%)	IP %
CMS 8704 - Control	114.47	381	14308.8	35.63	125	13575	733.72	57921.8	1.26674	24.7036
CMS 8704 - Control	114.47	381	14308.8	35.63	125	13575	733.72	57921.8	1.26674	24.7036
CMS 8704 - Control	114.47	381	14308.8	35.63	125	13575	733.72	57921.8	1.26674	24.7036
CMS 8704 - 1	110	359	10340	24.85	94	8921.15	1418.85	49830	2.84738	20.7506	45.6517
CMS 8704 - 2	111.02	396	8215.48	19.28	74	7634.88	580.6	52179.4	1.1127	15.7447	38.9255
CMS 8704 - 3	111.55	396	8366.25	19.28	75	7634.88	731.37	52540	1.39202	15.9236	39.1944
CMS 8501 - Control	152.11	577	18709.5	30.68	123	17702.4	1007.17	106477	0.945904	17.5714
CMS 8501 - Control	154.2	577	18966.6	30.68	123	17702.4	1264.24	107940	1.17124	17.5714
CMS 8501 - Control	156.09	577	19199.1	30.68	123	17702.4	1496.71	109263	1.36982	17.5714
CMS 8501 - 1	190.09	731	6653.15	7.64	35	5584.84	1068.31	145609	0.733684	4.56919	20.6371
CMS 8501 - 2	189.95	731	6648.25	7.64	35	5584.84	1063.41	145502	0.730857	4.56919	20.6371
CMS 8501 - 3	189.95	731	6648.25	7.64	35	5584.84	1063.41	145502	0.730857	4.56919	20.6371
FEB-190 - Control	178.04	923	19406.4	19.75	109	18229.2	1177.11	183737	0.640648	10.562
FEB-190 - Control	175.94	923	19177.5	19.75	109	18229.2	948.21	181570	0.522228	10.562
FEB-190 - Control	174.07	923	18973.6	19.75	109	18229.2	744.38	179640	0.414373	10.562
FEB-190 - 1	185.41	954	12978.7	11.94	70	11390.8	1587.94	189860	0.836375	6.83594	39.2916
FEB-190 - 2	184.65	954	12925.5	11.94	70	11390.8	1534.74	189082	0.811681	6.83594	39.2916
FEB-190 - 3	186.03	954	13022.1	11.94	70	11390.8	1631.34	190495	0.85637	6.83594	39.2916
NUV6 - Control	172.02	833	11697.4	1.025	68	853.825	10843.5	154990	6.99628	7.54717
NUV6 - Control	171.75	833	11679	1.025	68	853.825	10825.2	154747	6.99541	7.54717
NUV6 - Control	174.07	833	12010.8	1.025	69	853.825	11157	157011	7.10587	7.64967
NUV6 - 1	169.54	863	11359.2	0.17	67	146.71	11212.5	157672	7.11125	7.2043	48.8378
NUV6 - 2	170.32	863	11581.8	0.17	68	146.71	11435.1	158568	7.21145	7.30397	49.1812
NUV6 - 3	169.54	863	11359.2	0.17	67	146.71	11212.5	157672	7.11125	7.2043	48.5009
December 2023 inspection
Categories	weight of undamaged grains (Wu)	number of undamaged grains (Nu)	Wu*Nd	weight of damaged grains (Wd)	number of damaged grains (Nd)	Wd*Nu	(Wu*Nd-Wd*Nu)	Wu*(Nd+Nu)	Weight loss (%)	damaged grains (%)	IP %
CMS 8704 - Control	113.06	381	14132.5	35.63	125	13575	557.47	57208.4	0.974455	24.7036
CMS 8704 - Control	114.47	381	14308.8	35.63	125	13575	733.72	57921.8	1.26674	24.7036
CMS 8704 - Control	114.47	381	14308.8	35.63	125	13575	733.72	57921.8	1.26674	24.7036
CMS 8704 - 1	107.89	359	10465.3	24.85	97	8921.15	1544.18	49197.8	3.13872	21.2719	46.268
CMS 8704 - 2	108.55	396	7924.15	19.28	73	7634.88	289.27	50909.9	0.568199	15.565	38.653
CMS 8704 - 3	110.55	396	8070.15	19.28	73	7634.88	435.27	51847.9	0.839512	15.565	38.653
CMS 8501 - Control	151.02	577	18575.5	30.68	123	17702.4	873.1	105714	0.825908	17.5714
CMS 8501 - Control	152.11	577	18709.5	30.68	123	17702.4	1007.17	106477	0.945904	17.5714
CMS 8501 - Control	153.45	577	19334.7	30.68	126	17702.4	1632.34	107875	1.51317	17.9232
CMS 8501 - 1	175.59	704	3511.8	3.01	20	2119.04	1392.76	127127	1.09556	2.76243	13.5854
CMS 8501 - 2	170.17	723	2042.04	2.68	12	1937.64	104.4	125075	0.08347	1.63265	8.50159
CMS 8501 - 3	176.68	723	2120.16	2.68	12	1937.64	182.52	129860	0.140552	1.63265	8.34867
FEB-190 - Control	186	925	20460	11.94	110	11044.5	9415.5	192510	4.89091	10.628
FEB-190 - Control	185.41	935	20765.9	11.94	112	11163.9	9602.02	194124	4.94633	10.6972
FEB-190 - Control	185.41	936	20951.3	11.94	113	11175.8	9775.49	194495	5.02609	10.7722
FEB-190 - 1	174.08	923	18974.7	19.75	109	18229.2	745.47	179651	0.414956	10.562	49.8443
FEB-190 - 2	173.94	923	18959.5	19.75	109	18229.2	730.21	179506	0.406788	10.562	49.682
FEB-190 - 3	173.94	923	18959.5	19.75	109	18229.2	730.21	179506	0.406788	10.562	49.5075
NUV6 - Control	165	833	12210	1.025	74	853.825	11356.2	149655	7.58824	8.15877
NUV6 - Control	164.75	833	12026.8	1.025	73	853.825	11172.9	149264	7.48537	8.0574
NUV6 - Control	164.75	833	12026.8	1.025	73	853.825	11172.9	149264	7.48537	8.0574
NUV6 - 1	154.68	813	10827.6	0.17	70	138.21	10689.4	136582	7.82633	7.92752	49.2812
NUV6 - 2	159.54	815	11008.3	0.17	69	138.55	10869.7	141033	7.70719	7.80543	49.2058
NUV6 - 3	158.18	817	11389	0.17	72	138.89	11250.1	140622	8.00022	8.09899	50.1287
January 2024 inspection
Categories	weight of undamaged grains (Wu)	number of undamaged grains (Nu)	Wu*Nd	weight of damaged grains (Wd)	number of damaged grains (Nd)	Wd*Nu	(Wu*Nd-Wd*Nu)	Wu*(Nd+Nu)	Weight loss (%)	damaged grains (%)	IP %
CMS 8704 - Control	0	0	0	101.23	345	0	0	0	#DIV/0!	100
CMS 8704 - Control	0	0	0	101.23	345	0	0	0	#DIV/0!	100
CMS 8704 - Control	0	0	0	101.23	345	0	0	0	#DIV/0!	100
CMS 8704 - 1	0	0	0	89.12	348	0	0	0	#DIV/0!	100	50
CMS 8704 - 2	0	0	0	19.28	149	0	0	0	#DIV/0!	100	50
CMS 8704 - 3	0	0	0	19.28	149	0	0	0	#DIV/0!	100	50
CMS 8501 - Control	0	0	0	143.61	571	0	0	0	#DIV/0!	100
CMS 8501 - Control	0	0	0	143.61	571	0	0	0	#DIV/0!	100
CMS 8501 - Control	0	0	0	143.61	571	0	0	0	#DIV/0!	100
CMS 8501 - 1	177.63	672	4618.38	5.74	26	3857.28	761.1	123986	0.613861	3.72493	3.59116
CMS 8501 - 2	178.51	676	7497.42	9.57	42	6469.32	1028.1	128170	0.802137	5.84958	5.52632
CMS 8501 - 3	178.51	676	7497.42	9.57	42	6469.32	1028.1	128170	0.802137	5.84958	5.52632
FEB-190 - Control	0.27	1	243	163	900	163	80	243.27	32.8853	99.889
FEB-190 - Control	0.25	1	225	163	900	163	62	225.25	27.525	99.889
FEB-190 - Control	0.27	1	243	163	900	163	80	243.27	32.8853	99.889
FEB-190 - 1	172.3	882	5858.2	6.13	34	5406.66	451.54	157827	0.286098	3.71179	3.58278
FEB-190 - 2	171.53	882	5832.02	6.13	34	5406.66	425.36	157121	0.27072	3.71179	3.58278
FEB-190 - 3	171.53	882	5832.02	6.13	34	5406.66	425.36	157121	0.27072	3.71179	3.58278
NUV6 - Control	127.96	654	21753.2	26.15	170	17102.1	4651.1	105439	4.41117	20.6311
NUV6 - Control	129.17	655	21958.9	26.15	170	17128.2	4830.65	106565	4.53304	20.6061
NUV6 - Control	129.17	654	21958.9	26.15	170	17102.1	4856.8	106436	4.56311	20.6311
NUV6 - 1	147.01	744	9702.66	12.89	66	9590.16	112.5	119078	0.0944758	8.14815	28.3126
NUV6 - 2	146.24	744	9651.84	12.89	66	9590.16	61.68	118454	0.0520707	8.14815	28.3372
NUV6 - 3	146.24	744	9651.84	12.89	66	9590.16	61.68	118454	0.0520707	8.14815	28.3126

## Sheet: Weight loss PP
August 2023 inspection
Categories	weight of undamaged grains (Wu)	number of undamaged grains (Nu)	Wu*Nd	weight of damaged grains (Wd)	number of damaged grains (Nd)	Wd*Nu	(Wu*Nd-Wd*Nu)	Wu*(Nd+Nu)	Weight loss (%)	damaged grains (%)	IP %
CMS 8704 - Control	199.01	632	597.03	0.89	3	562.48	34.55	126371	0.0273401	0.472441
CMS 8704 - Control	197.95	631	593.85	0.89	3	561.59	32.26	125500	0.0257051	0.473186
CMS 8704 - Control	198.55	630	595.65	0.89	3	560.7	34.95	125682	0.0278082	0.473934
CMS 8704 - 1	199.01	632	597.03	0.89	3	562.48	34.55	126371	0.0273401	0.472441	50
CMS 8704 - 2	197.95	631	593.85	0.89	3	561.59	32.26	125500	0.0257051	0.473186	50
CMS 8704 - 3	198.55	630	595.65	0.89	3	560.7	34.95	125682	0.0278082	0.473934	50
CMS 8501 - Control	198.65	583	595.95	0.79	3	460.57	135.38	116409	0.116297	0.511945
CMS 8501 - Control	199.25	583	597.75	0.79	3	460.57	137.18	116760	0.117488	0.511945
CMS 8501 - Control	197.85	582	593.55	0.79	3	459.78	133.77	115742	0.115576	0.512821
CMS 8501 - 1	199.26	577	597.78	1.02	3	588.54	9.24	115571	0.0079951	0.517241	50.2573
CMS 8501 - 2	199.25	579	597.75	1.03	3	596.37	1.38	115964	0.00119003	0.515464	50.1712
CMS 8501 - 3	200.65	581	601.95	1.03	3	598.43	3.52	117180	0.00300394	0.513699	50.0428
FEB-190 - Control	202.8	1029	1014	0.82	5	843.78	170.22	209695	0.081175	0.483559
FEB-190 - Control	202	1030	1010	0.85	5	875.5	134.5	209070	0.0643325	0.483092
FEB-190 - Control	202	1030	1010	0.85	5	875.5	134.5	209070	0.0643325	0.483092
FEB-190 - 1	200	1037	400	0.31	2	321.47	78.53	207800	0.0377911	0.192493	28.4731
FEB-190 - 2	202	1037	404	0.31	2	321.47	82.53	209878	0.0393228	0.192493	28.4928
FEB-190 - 3	206	1038	412	0.31	2	321.78	90.22	214240	0.0421117	0.192308	28.4732
NUV6 - Control	199.06	1000	3981.2	2.91	20	2910	1071.2	203041	0.527578	1.96078
NUV6 - Control	199.04	1000	3980.8	2.91	20	2910	1070.8	203021	0.527434	1.96078
NUV6 - Control	199.06	1000	3981.2	2.88	20	2880	1101.2	203041	0.542353	1.96078
NUV6 - 1	199.57	1008	3193.12	2.63	16	2651.04	542.08	204360	0.265258	1.5625	44.3478
NUV6 - 2	201.39	1011	3020.85	2.35	15	2375.85	645	206626	0.312158	1.46199	42.7136
NUV6 - 3	201.39	1011	3020.85	2.35	15	2375.85	645	206626	0.312158	1.46199	42.7136
September 2023 inspection
Categories	weight of undamaged grains (Wu)	number of undamaged grains (Nu)	Wu*Nd	weight of damaged grains (Wd)	number of damaged grains (Nd)	Wd*Nu	(Wu*Nd-Wd*Nu)	Wu*(Nd+Nu)	Weight loss (%)	damaged grains (%)	IP %
CMS 8704 - Control	165.18	528	17178.7	31.04	104	16389.1	789.6	104394	0.756367	16.4557
CMS 8704 - Control	164.88	528	17147.5	31.04	104	16389.1	758.4	104204	0.727802	16.4557
CMS 8704 - Control	165.04	528	17164.2	31.04	104	16389.1	775.04	104305	0.74305	16.4557
CMS 8704 - 1	171.45	553	13201.6	22.35	77	12359.6	842.1	108014	0.779625	12.2222	42.6189
CMS 8704 - 2	172.79	556	12613.7	21.55	73	11981.8	631.87	108685	0.581378	11.6057	41.3583
CMS 8704 - 3	173.72	556	12681.6	21.55	73	11981.8	699.76	109270	0.640396	11.6057	41.3583
CMS 8501 - Control	190.1	552	5893.1	9.58	31	5288.16	604.94	110828	0.545835	5.31732
CMS 8501 - Control	188.5	552	5843.5	9.58	31	5288.16	555.34	109896	0.505335	5.31732
CMS 8501 - Control	188.5	552	5843.5	9.58	31	5288.16	555.34	109896	0.505335	5.31732
CMS 8501 - 1	185.62	542	6496.7	11.05	35	5989.1	507.6	107103	0.473937	6.06586	53.2879
CMS 8501 - 2	186.83	549	5604.9	10.12	30	5555.88	49.02	108175	0.0453156	5.18135	49.3524
CMS 8501 - 3	186.83	549	5604.9	10.12	30	5555.88	49.02	108175	0.0453156	5.18135	49.3524
FEB-190 - Control	199.21	1024	2589.73	2.38	13	2437.12	152.61	206581	0.0738743	1.25362
FEB-190 - Control	201.21	1024	2615.73	2.38	13	2437.12	178.61	208655	0.0856007	1.25362
FEB-190 - Control	201.21	1024	2615.73	2.38	13	2437.12	178.61	208655	0.0856007	1.25362
FEB-190 - 1	201.5	999	2015	1.95	10	1948.05	66.95	203314	0.0329294	0.99108	44.1521
FEB-190 - 2	201.9	1021	1817.1	1.62	9	1654.02	163.08	207957	0.0784201	0.873786	41.0729
FEB-190 - 3	201.9	1021	1817.1	1.62	9	1654.02	163.08	207957	0.0784201	0.873786	41.0729
NUV6 - Control	196.59	982	3538.62	3.15	18	3093.3	445.32	196590	0.226522	1.8
NUV6 - Control	197.62	982	3557.16	3.15	18	3093.3	463.86	197620	0.234723	1.8
NUV6 - Control	197.52	982	3555.36	3.15	18	3093.3	462.06	197520	0.233931	1.8
NUV6 - 1	197.12	993	2956.8	2.05	15	2035.65	921.15	198697	0.463595	1.4881	45.2571
NUV6 - 2	198.6	995	3177.6	2.66	16	2646.7	530.9	200785	0.264413	1.58259	46.7864
NUV6 - 3	198.6	995	3177.6	2.66	16	2646.7	530.9	200785	0.264413	1.58259	46.7864
October 2023 inspection
Categories	weight of undamaged grains (Wu)	number of undamaged grains (Nu)	Wu*Nd	weight of damaged grains (Wd)	number of damaged grains (Nd)	Wd*Nu	(Wu*Nd-Wd*Nu)	Wu*(Nd+Nu)	Weight loss (%)	damaged grains (%)	IP %
CMS 8704 - Control	109.53	350	19496.3	52.1	178	18235	1261.34	57831.8	2.18105	33.7121
CMS 8704 - Control	109.5	350	19491	52.1	178	18235	1256	57816	2.17241	33.7121
CMS 8704 - Control	109.57	350	19503.5	52.1	178	18235	1268.46	57853	2.19256	33.7121
CMS 8704 - 1	128.2	413	17948	40.06	140	16544.8	1403.22	70894.6	1.9793	25.3165	42.8885
CMS 8704 - 2	135.4	435	16383.4	34.4	121	14964	1419.4	75282.4	1.88543	21.7626	39.2297
CMS 8704 - 3	135.4	435	16383.4	34.4	121	14964	1419.4	75282.4	1.88543	21.7626	39.2297
CMS 8501 - Control	160.99	478	11913.3	24.2	74	11567.6	345.66	88866.5	0.388966	13.4058
CMS 8501 - Control	161.94	478	11983.6	24.2	74	11567.6	415.96	89390.9	0.465327	13.4058
CMS 8501 - Control	161.99	478	11987.3	24.2	74	11567.6	419.66	89418.5	0.469321	13.4058
CMS 8501 - 1	159.41	431	15941	36.5	100	15731.5	209.5	84646.7	0.247499	18.8324	58.4164
CMS 8501 - 2	143.58	431	16942.4	38.67	118	16666.8	275.67	78825.4	0.349722	21.4936	61.5873
CMS 8501 - 3	143.58	431	16942.4	38.67	118	16666.8	275.67	78825.4	0.349722	21.4936	61.5873
FEB-190 - Control	196.44	1002	4321.68	3.53	22	3537.06	784.62	201155	0.390058	2.14844
FEB-190 - Control	196.44	1002	4321.68	3.53	22	3537.06	784.62	201155	0.390058	2.14844
FEB-190 - Control	196.44	1002	4321.68	3.53	22	3537.06	784.62	201155	0.390058	2.14844
FEB-190 - 1	198.69	998	198.69	0.17	1	169.66	29.03	198491	0.0146253	0.1001	4.45179
FEB-190 - 2	200.23	1015	1401.61	1.27	7	1289.05	112.56	204635	0.0550052	0.684932	24.1737
FEB-190 - 3	200.23	1015	1401.61	1.27	7	1289.05	112.56	204635	0.0550052	0.684932	24.1737
NUV6 - Control	186.09	929	3535.71	2.82	19	2619.78	915.93	176413	0.519195	2.00422
NUV6 - Control	183.28	912	5131.84	4.4	28	4012.8	1119.04	172283	0.649535	2.97872
NUV6 - Control	183.28	912	5131.84	4.4	28	4012.8	1119.04	172283	0.649535	2.97872
NUV6 - 1	191.84	947	1918.4	1.42	10	1344.74	573.66	183591	0.312467	1.04493	34.2696
NUV6 - 2	192.04	947	1920.4	1.42	10	1344.74	575.66	183782	0.313229	1.04493	25.9697
NUV6 - 3	191.84	947	1918.4	1.42	10	1344.74	573.66	183591	0.312467	1.04493	25.9697
November 2023 inspection												FEB-190 = 69 %
Categories	weight of undamaged grains (Wu)	number of undamaged grains (Nu)	Wu*Nd	weight of damaged grains (Wd)	number of damaged grains (Nd)	Wd*Nu	(Wu*Nd-Wd*Nu)	Wu*(Nd+Nu)	Weight loss (%)	damaged grains (%)	IP %
CMS 8704 - Control	72.94	235	12983.3	50.93	178	11968.5	1014.77	30124.2	3.36862	43.0993
CMS 8704 - Control	89.64	288	13177.1	41.79	147	12035.5	1141.56	38993.4	2.92757	33.7931
CMS 8704 - Control	89.64	288	13177.1	41.79	147	12035.5	1141.56	38993.4	2.92757	33.7931
CMS 8704 - 1	77.92	249	7869.92	29.56	101	7360.44	509.48	27272	1.86814	28.8571	40.1036
CMS 8704 - 2	78.02	249	7880.02	29.56	101	7360.44	519.58	27307	1.90274	28.8571	46.0607
CMS 8704 - 3	77.92	249	7869.92	29.56	101	7360.44	509.48	27272	1.86814	28.8571	46.0607
CMS 8501 - Control	124	366	13888	36.62	112	13402.9	485.08	59272	0.818397	23.431
CMS 8501 - Control	124.03	366	13891.4	36.62	112	13402.9	488.44	59286.3	0.823866	23.431
CMS 8501 - Control	124.03	366	13891.4	36.62	112	13402.9	488.44	59286.3	0.823866	23.431
CMS 8501 - 1	131.81	387	10676.6	26.04	81	10077.5	599.13	61687.1	0.971241	17.3077	42.4847
CMS 8501 - 2	133.6	311	13360	39.32	100	12228.5	1131.48	54909.6	2.06062	24.3309	50.9421
CMS 8501 - 3	136.1	311	13610	39.32	100	12228.5	1381.48	55937.1	2.4697	24.3309	50.9421
FEB-190 - Control	195.01	994	3510.18	1.28	18	1272.32	2237.86	197350	1.13395	1.77866
FEB-190 - Control	194.87	994	3507.66	1.28	18	1272.32	2235.34	197208	1.13349	1.77866
FEB-190 - Control	194.87	994	3507.66	1.28	18	1272.32	2235.34	197208	1.13349	1.77866
FEB-190 - 1	195.3	981	3320.1	1.7	17	1667.7	1652.4	194909	0.847779	1.70341	48.9195
FEB-190 - 2	195.69	992	3913.8	1.86	20	1845.12	2068.68	198038	1.04459	1.97628	52.6316
FEB-190 - 3	195.69	992	3326.73	1.86	17	1845.12	1481.61	197451	0.750368	1.68484	48.6456
NUV6 - Control	189.9	948	8545.5	6.7	45	6351.6	2193.9	188571	1.16344	4.53172
NUV6 - Control	188.91	940	10390	8.66	55	8140.4	2249.65	187965	1.19684	5.52764
NUV6 - Control	188.91	940	10390	8.66	55	8140.4	2249.65	187965	1.19684	5.52764
NUV6 - 1	193.57	957	4839.25	3.55	25	3397.35	1441.9	190086	0.758552	2.54582	35.9704
NUV6 - 2	191.87	957	4796.75	3.55	25	3397.35	1399.4	188416	0.742717	2.54582	31.5332
NUV6 - 3	193.87	957	4846.75	3.55	25	3397.35	1449.4	190380	0.761318	2.54582	31.5332
December 2023 inspection
Categories	weight of undamaged grains (Wu)	number of undamaged grains (Nu)	Wu*Nd	weight of damaged grains (Wd)	number of damaged grains (Nd)	Wd*Nu	(Wu*Nd-Wd*Nu)	Wu*(Nd+Nu)	Weight loss (%)	damaged grains (%)	IP %
CMS 8704 - Control	33.87	113	4132.14	32.54	122	3677.02	455.12	7959.45	5.71798	51.9149
CMS 8704 - Control	47.46	153	6407.1	35.79	135	5475.87	931.23	13668.5	6.81297	46.875
CMS 8704 - Control	47.46	153	6407.1	35.79	135	5475.87	931.23	13668.5	6.81297	46.875
CMS 8704 - 1	37.49	125	4648.76	32.96	124	4120	528.76	9335.01	5.66427	49.7992	48.96
CMS 8704 - 2	36.89	125	4574.36	32.96	124	4120	454.36	9185.61	4.94643	49.7992	51.5124
CMS 8704 - 3	37.49	125	4648.76	32.96	124	4120	528.76	9335.01	5.66427	49.7992	51.5124
CMS 8501 - Control	72.67	226	10173.8	41.99	140	9489.74	684.06	26597.2	2.57192	38.2514
CMS 8501 - Control	72.67	226	10173.8	41.99	140	9489.74	684.06	26597.2	2.57192	38.2514
CMS 8501 - Control	72.67	226	10173.8	41.99	140	9489.74	684.06	26597.2	2.57192	38.2514
CMS 8501 - 1	74.32	233	11445.3	47.67	154	11107.1	338.17	28761.8	1.17576	39.7933	50.9878
CMS 8501 - 2	68.97	227	5931.42	25.89	86	5877.03	54.39	21587.6	0.25195	27.476	41.803
CMS 8501 - 3	68.97	227	5931.42	25.89	86	5877.03	54.39	21587.6	0.25195	27.476	41.803
FEB-190 - Control	187.84	99	1878.4	1.49	10	147.51	1730.89	20474.6	8.45386	9.17431
FEB-190 - Control	186.73	98	1867.3	1.48	10	145.04	1722.26	20166.8	8.54006	9.25926
FEB-190 - Control	186.73	98	1867.3	1.48	10	145.04	1722.26	20166.8	8.54006	9.25926
FEB-190 - 1	168.65	914	13492	11.96	80	10931.4	2560.56	167638	1.52743	8.04829	46.731
FEB-190 - 2	169	914	13520	11.96	80	10931.4	2588.56	167986	1.54094	8.04829	46.5016
FEB-190 - 3	168.65	914	13492	11.96	80	10931.4	2560.56	167638	1.52743	8.04829	46.5016
NUV6 - Control	141.82	749	25527.6	24.45	180	18313	7214.55	131751	5.47591	19.3757
NUV6 - Control	140	765	20580	20.48	147	15667.2	4912.8	127680	3.84774	16.1184
NUV6 - Control	140	765	20580	20.48	147	15667.2	4912.8	127680	3.84774	16.1184
NUV6 - 1	177.09	921	4604.34	3.68	26	3389.28	1215.06	167704	0.724526	2.74551	12.4112
NUV6 - 2	177.02	921	4602.52	3.68	26	3389.28	1213.24	167638	0.723726	2.74551	14.5543
NUV6 - 3	177.04	921	4603.04	3.68	26	3389.28	1213.76	167657	0.723955	2.74551	14.5543
January 2024 inspection
Categories	weight of undamaged grains (Wu)	number of undamaged grains (Nu)	Wu*Nd	weight of damaged grains (Wd)	number of damaged grains (Nd)	Wd*Nu	(Wu*Nd-Wd*Nu)	Wu*(Nd+Nu)	Weight loss (%)	damaged grains (%)	IP %
CMS 8704 - Control	0	0	0	32.76	124	0	0	0	#DIV/0!	100
CMS 8704 - Control	0	0	0	32.76	124	0	0	0	#DIV/0!	100
CMS 8704 - Control	0	0	0	32.76	124	0	0	0	#DIV/0!	100
CMS 8704 - 1	27.6	30	3367.2	22.89	122	686.7	2680.5	4195.2	6.38945	80.2632	44.5255
CMS 8704 - 2	0	0	0	41.88	135	0	0	0	#DIV/0!	100	50
CMS 8704 - 3	0	0	0	41.88	135	0	0	0	#DIV/0!	100	50
CMS 8501 - Control	8.34	26	2059.98	74.08	247	1926.08	133.9	2276.82	5.88101	90.4762
CMS 8501 - Control	8.36	26	2064.92	74.08	247	1926.08	138.84	2282.28	6.08339	90.4762
CMS 8501 - Control	8.36	26	2064.92	74.08	247	1926.08	138.84	2282.28	6.08339	90.4762
CMS 8501 - 1	9.1	28	2165.8	73	238	2044	121.8	2420.6	5.03181	89.4737	49.7214
CMS 8501 - 2	8.9	28	2109.3	73.04	237	2045.12	64.18	2358.5	0.272122	89.434	49.7103
CMS 8501 - 3	9	28	2133	73.04	237	2045.12	87.88	2385	0.36847	89.434	49.7103
FEB-190 - Control	155.47	79	25808	67.53	166	5334.87	20473.2	38090.2	5.37492	67.7551
FEB-190 - Control	149.33	79	24490.1	27.17	164	2146.43	22343.7	36287.2	6.15746	67.4897
FEB-190 - Control	149.33	79	24490.1	27.17	164	2146.43	22343.7	36287.2	6.15746	67.4897
FEB-190 - 1	115.62	600	33876.7	19.22	293	11532	22344.7	103249	2.16416	32.8108	32.6261
FEB-190 - 2	115.87	600	33949.9	19.56	293	11736	22213.9	103472	2.14685	32.8108	32.7125
FEB-190 - 3	115.35	600	33797.5	16.45	293	9870	23927.5	103008	2.32289	32.8108	32.7125
NUV6 - Control	100.06	529	18611.2	29.98	186	15859.4	2751.74	71542.9	3.84628	26.014
NUV6 - Control	104.49	571	20271.1	27.02	194	15428.4	4842.64	79934.8	6.05823	25.3595
NUV6 - Control	104.49	571	20271.1	27.02	194	15428.4	4842.64	79934.8	6.05823	25.3595
NUV6 - 1	151.45	793	20748.6	15.58	137	12354.9	8393.71	140848	5.95939	14.7312	36.1544
NUV6 - 2	152.4	793	20878.8	15.58	137	12354.9	8523.86	141732	6.01407	14.7312	36.7447
NUV6 - 3	152.4	793	20878.8	15.58	137	12354.9	8523.86	141732	6.01407	14.7312	36.7447

## Sheet: Weight loss Essais
Items	Months	Tests	CMS 8704 (%)	CMS 8501 (%)	NUV6 (%)	FEB-190 (%)	Relative Humidity (%)	Temperature (℃)
Glassware	August	1	0.141907	0.229529	0.000696185	0	77.7	24.8
Glassware	August	2	0.244148	0.414922	0.0755266	0	77.7	24.8
Glassware	August	3	0.0916835	0.616073	0	0	77.7	24.8
Glassware	September	1	0.647299	1.07548	0.328304	0.0657587	88	23.8
Glassware	September	2	1.04657	0.216886	0.315175	0.315135	88	23.8
Glassware	September	3	0.308569	0.347504	0.328304	0.257492	88	23.8
Glassware	October	1	0.273962	1.11951	0.102245	0.29824	77	24.3
Glassware	October	2	0.99583	0.88246	0.949719	0.351888	77	24.3
Glassware	October	3	2.0009	0.06463	0.683862	0.323073	77	24.3
Glassware	November	1	0.00826515	6.62401	0.00763654	1.31496	69	26.3
Glassware	November	2	0.982991	2.0358	1.60408	1.40461	69	26.3
Glassware	November	3	2.92487	5.06452	0.72656	1.31496	69	26.3
Glassware	December	1	6.95	6.62401	0.526902	13.4292	77	24.2
Glassware	December	2	6.9315	2.0358	1.78386	0.10964	77	24.2
Glassware	December	3	7.61527	5.06452	1.6758	0.0139263	77	24.2
Glassware	January	1	#DIV/0!	#DIV/0!	1.88309	16.4041	77.1	24.5
Glassware	January	2	#DIV/0!	#DIV/0!	4.74089	0.10964	77.1	24.5
Glassware	January	3	#DIV/0!	#DIV/0!	0.764758	0.0139263	77.1	24.5
Polyethylene	August	1	0.235963	0.152151	0.0673303	0	77	24.8
Polyethylene	August	2	0.226105	0.13509	0.0633521	0	77	24.8
Polyethylene	August	3	0.226105	0.13509	0.0673303	0	77	24.8
Polyethylene	September	1	1.7186	0.160858	2.93648	0.0213097	76.5	24.6
Polyethylene	September	2	1.50784	0.250321	3.04586	0.0254703	76.5	24.6
Polyethylene	September	3	1.50784	0.250321	2.93648	0.0213097	76.5	24.6
Polyethylene	October	1	1.51361	0.165985	3.30576	0.166262	83	23.6
Polyethylene	October	2	1.40971	0.164819	3.30576	0.158584	83	26.3
Polyethylene	October	3	1.40971	0.164819	2.5725	0.158584	83	26.3
Polyethylene	November	1	2.84738	0.733684	7.11125	0.836375	82	24.2
Polyethylene	November	2	1.1127	0.730857	7.21145	0.811681	82	24.2
Polyethylene	November	3	1.39202	0.730857	7.11125	0.85637	82	24.2
Polyethylene	December	1	3.13872	1.09556	7.82633	0.414956	69	26.3
Polyethylene	December	2	0.568199	0.08347	7.70719	0.406788	69	26.3
Polyethylene	December	3	0.839512	0.140552	8.00022	0.406788	69	26.3
Polyethylene	January	1	#DIV/0!	0.613861	0.0944758	0.286098	82	24.2
Polyethylene	January	2	#DIV/0!	0.802137	0.0520707	0.27072	82	24.2
Polyethylene	January	3	#DIV/0!	0.802137	0.0520707	0.27072	82	24.2
PPE	August	1	0.0273401	0.0079951	0.265258	0.0377911	77	24.8
PPE	August	2	0.0257051	0.00119003	0.312158	0.0393228	77	24.8
PPE	August	3	0.0278082	0.00300394	0.312158	0.0421117	77	24.8
PPE	September	1	0.779625	0.473937	0.463595	0.0329294	83	23.8
PPE	September	2	0.581378	0.0453156	0.264413	0.0784201	83	23.8
PPE	September	3	0.640396	0.0453156	0.264413	0.0784201	83	23.8
PPE	October	1	1.9793	0.247499	0.312467	0.0146253	77	24.3
PPE	October	2	1.88543	0.349722	0.313229	0.0550052	77	24.3
PPE	October	3	1.88543	0.349722	0.312467	0.0550052	77	24.3
PPE	November	1	1.86814	0.971241	0.758552	0.847779	69	26.3
PPE	November	2	1.90274	2.06062	0.742717	1.04459	69	26.3
PPE	November	3	1.86814	2.4697	0.761318	0.750368	69	26.3
PPE	December	1	5.66427	1.17576	0.724526	1.52743	77	24.2
PPE	December	2	4.94643	0.25195	0.723726	1.54094	77	24.2
PPE	December	3	5.66427	0.25195	0.723955	1.52743	77	24.2
PPE	January	1	6.38945	5.03181	5.95939	2.16416	75	25.6
PPE	January	2	#DIV/0!	0.272122	6.01407	2.14685	75	25.6
PPE	January	3	#DIV/0!	0.36847	6.01407	2.32289	75	25.6

## Sheet: Weight loss Essais Glassware
Items	Months	Tests	CMS 8704 (%)	CMS 8501 (%)	NUV6 (%)	FEB-190 (%)	Relative Humidity (%)	Temperature (℃)
Glassware	August	1	0.141907	0.229529	0.000696185	0	77.7	24.8
Glassware	August	2	0.244148	0.414922	0.0755266	0	77.7	24.8
Glassware	August	3	0.0916835	0.616073	0	0	77.7	24.8
		Moyenne	0.159246	0.420175	0.0254076	0	77.7	24.8
		Ecart-type	0.0776974	0.193326	0.0434058	0	0	0
Glassware	September	1	0.647299	1.07548	0.328304	0.0657587	88	23.8
Glassware	September	2	1.04657	0.216886	0.315175	0.315135	88	23.8
Glassware	September	3	0.308569	0.347504	0.328304	0.257492	88	23.8
		Moyenne	0.667479	0.546625	0.323928	0.212795	88	23.8
		Ecart-type	0.369414	0.462639	0.00757993	0.130558	0	0
Glassware	October	1	0.273962	1.11951	0.102245	0.29824	77	24.3
Glassware	October	2	0.99583	0.88246	0.949719	0.351888	77	24.3
Glassware	October	3	2.0009	0.06463	0.683862	0.323073	77	24.3
		Moyenne	1.09023	0.688866	0.578609	0.324401	77	24.3
		Ecart-type	0.867329	0.553445	0.43343	0.0268487	0	0
Glassware	November	1	0.00826515	6.62401	0.00763654	1.31496	69	26.3
Glassware	November	2	0.982991	2.0358	1.60408	1.40461	69	26.3
Glassware	November	3	2.92487	5.06452	0.72656	1.31496	69	26.3
		Moyenne	1.30538	4.57478	0.779425	1.34484	69	26.3
		Ecart-type	1.48479	2.33298	0.799534	0.0517612	0	0
Glassware	December	1	6.95	6.62401	0.526902	13.4292	77	24.2
Glassware	December	2	6.9315	2.0358	1.78386	0.10964	77	24.2
Glassware	December	3	7.61527	5.06452	1.6758	0.0139263	77	24.2
		Moyenne	7.16559	4.57478	1.32885	4.51759	77	24.2
		Ecart-type	0.389543	2.33298	0.696609	7.71783	0	0
Glassware	January	1	#DIV/0!	#DIV/0!	1.88309	16.4041	77.1	24.5
Glassware	January	2	#DIV/0!	#DIV/0!	4.74089	0.10964	77.1	24.5
Glassware	January	3	#DIV/0!	#DIV/0!	0.764758	0.0139263	77.1	24.5
		Moyenne	#DIV/0!	#DIV/0!	2.46291	5.50923	77.1	24.5
		Ecart-type	#DIV/0!	#DIV/0!	2.0505	9.43537	0	0

## Sheet: ANOVA1_HID8
	Modalité	Moyenne estimées	Erreur standard	Borne inférieure (95%)	Borne supérieure (95%)
	August	0.229391	0.43822	-0.747024	1.20581
	December	1.51548	0.43822	0.53906	2.49189
	November	1.78403	0.43822	0.807619	2.76045
	October	1.44434	0.43822	0.467927	2.42076
	September	1.57809	0.43822	0.601675	2.55451

## Sheet: ANOVA1_HID9
	Modalité	Moyenne estimées	Erreur standard	Borne inférieure (95%)	Borne supérieure (95%)
	August	0.140777	0.147432	-0.187721	0.469276
	December	0.439862	0.147432	0.111364	0.76836
	November	0.7318	0.147432	0.403301	1.0603
	October	0.165208	0.147432	-0.16329	0.493706
	September	0.2205	0.147432	-0.107998	0.548999

## Sheet: ANOVA1_HID10
	Modalité	Moyenne estimées	Erreur standard	Borne inférieure (95%)	Borne supérieure (95%)
	August	0.0660042	0.117836	-0.19655	0.328559
	December	7.84458	0.117836	7.58202	8.10713
	November	7.14465	0.117836	6.8821	7.40721
	October	3.06134	0.117836	2.79878	3.32389
	September	2.97294	0.117836	2.71038	3.23549

## Sheet: ANOVA1_HID11
	Modalité	Moyenne estimées	Erreur standard	Borne inférieure (95%)	Borne supérieure (95%)
	August	-1.70003e-16	0.0060485	-0.0134769	0.0134769
	December	0.409511	0.0060485	0.396034	0.422988
	November	0.834809	0.0060485	0.821332	0.848286
	October	0.161144	0.0060485	0.147667	0.174621
	September	0.0226966	0.0060485	0.00921968	0.0361735

## Sheet: Weight loss Essais Polyethylene
Items	Months	Tests	CMS 8704 (%)	CMS 8501 (%)	NUV6 (%)	FEB-190 (%)	Relative Humidity (%)	Temperature (℃)
Polyethylene	August	1	0.235963	0.152151	0.0673303	0	77	24.8
Polyethylene	August	2	0.226105	0.13509	0.0633521	0	77	24.8
Polyethylene	August	3	0.226105	0.13509	0.0673303	0	77	24.8
		Moyenne	0.229391	0.140777	0.0660042	0	77	24.8
		Ecart-type	0.0056914	0.00985009	0.00229683	0	0	0
Polyethylene	September	1	1.7186	0.160858	2.93648	0.0213097	76.5	24.6
Polyethylene	September	2	1.50784	0.250321	3.04586	0.0254703	76.5	24.6
Polyethylene	September	3	1.50784	0.250321	2.93648	0.0213097	76.5	24.6
		Moyenne	1.57809	0.2205	2.97294	0.0226966	76.5	24.6
		Ecart-type	0.121685	0.0516515	0.063152	0.00240212	0	4.35117e-15
Polyethylene	October	1	1.51361	0.165985	3.30576	0.166262	83	23.6
Polyethylene	October	2	1.40971	0.164819	3.30576	0.158584	83	26.3
Polyethylene	October	3	1.40971	0.164819	2.5725	0.158584	83	26.3
		Moyenne	1.44434	0.165208	3.06134	0.161144	83	25.4
		Ecart-type	0.0599846	0.000672979	0.423347	0.00443264	0	1.55885
Polyethylene	November	1	2.84738	0.733684	7.11125	0.836375	82	24.2
Polyethylene	November	2	1.1127	0.730857	7.21145	0.811681	82	24.2
Polyethylene	November	3	1.39202	0.730857	7.11125	0.85637	82	24.2
		Moyenne	1.78403	0.7318	7.14465	0.834809	82	24.2
		Ecart-type	0.931415	0.00163212	0.0578498	0.0223856	0	0
Polyethylene	December	1	3.13872	1.09556	7.82633	0.414956	69	26.3
Polyethylene	December	2	0.568199	0.08347	7.70719	0.406788	69	26.3
Polyethylene	December	3	0.839512	0.140552	8.00022	0.406788	69	26.3
		Moyenne	1.51548	0.439862	7.84458	0.409511	69	26.3
		Ecart-type	1.4123	0.568572	0.147364	0.00471529	0	0
Polyethylene	January	1	#DIV/0!	0.613861	9.44758	0.286098	82	24.2
Polyethylene	January	2	#DIV/0!	0.802137	9.05207	0.27072	82	24.2
Polyethylene	January	3	#DIV/0!	0.802137	8.05207	0.27072	82	24.2
		Moyenne	#DIV/0!	0.739378	8.85057	0.275846	82	24.2
		Ecart-type	#DIV/0!	0.108701	0.719245	0.00887847	0	0

[truncated: 89 more sheets: ANOVA2_HID, ANOVA2_HID1, ANOVA2_HID2, ANOVA2_HID3, Weight loss Essais PPE, ANOVA3_HID, ANOVA3_HID1, ANOVA3_HID2, ANOVA3_HID3, Weight loss B, ANOVA_HID4, ANOVA_HID5, ANOVA_HID6, ANOVA_HID7, ANOVA1_HID4, ANOVA1_HID5, ANOVA1_HID6, ANOVA1_HID7, ANOVA_HID, ANOVA_HID1 …]
